# Supplementary material for: Human Cytomegalovirus Seropositivity and Viral DNA in Breast Tumors Are Associated with Poor Patient Prognosis
Source: Cancers (Basel). 2022 Feb 23;14(5):1148. doi: 10.3390/cancers14051148 (PMC8909033; doi:10.3390/cancers14051148)
Supplement: Supplementary file 1 [file cancers-14-01148-s001.zip]

Archive with 1 entries (1 files):
- cancers-1601292-Supplementary.pdf
